# Supplementary material for: The Development and Evaluation of a Retrieval-Augmented Generation Large Language Model Virtual Assistant for Postoperative Instructions
Source: Bioengineering (Basel). 2025 Nov 7;12(11):1219. doi: 10.3390/bioengineering12111219 (PMC12649765; doi:10.3390/bioengineering12111219)
Supplement: Supplementary file 1 [file bioengineering-12-01219-s001.zip]

Archive with 1 entries (1 files):
- bioengineering-3859990-supplementary.pdf
